# Supplementary material for: Urea Is Both a Carbon and Nitrogen Source for Microcystis aeruginosa: Tracking 13C Incorporation at Bloom pH Conditions
Source: Front Microbiol. 2019 May 17;10:1064. doi: 10.3389/fmicb.2019.01064 (PMC6536089; doi:10.3389/fmicb.2019.01064)
Supplement: Supplementary file 1 [file Table_1.xlsx]

## Sheet: Sheet1
Data set for metabolites. Peak areas in technical duplicate for isotopologues of each individual metabolite detected at time of sampling.
			pH 7.5 R1		pH 7.5 R2		pH 7.5 R3		pH 8.4 R1		pH 8.4 R3		pH 9.5 R1		pH 9.5 R2		pH 9.5 R3
Isotope	Metabolite	Parent (m/z)	1	2	1	2	1	2	1	2	1	2	1	2	1	2	1	2
C12	N-Acetylglutamate	188.057	3445995	4868101	4441130	5773444	2644299	3772118	7024944	5540863	6941197	5212953	10362590	16387330	14159640	10365640	9050193	7130604
C13-1	N-Acetylglutamate	189.06	1996346	2856690	2057340	2643210	1676754	2021898	5367043	3864147	5170582	3999271	10111930	15667450	11026500	8357353	7165685	5522056
C13-2	N-Acetylglutamate	190.064	450062	627001	357856	511301	389866	553694	1774394	1308128	1619527	1293854	4462330	7120264	4626882	3176903	2117438	1596530
C13-3	N-Acetylglutamate	191.064	46592.6	94516.1	91002.9	94261.6	46401.9	50494.4	392125	306336	387042	203470	1211880	1788375	1244034	774185	401089	324397
C12	Alanine/Sarcosine	88.0397	157491	185320	60309.5	117600	13478.9	75122.3	252910	152469	437072	347972	1441426	1548021	7298153	5216542	230215	161314
C13-1	Alanine/Sarcosine	89.0431	12921.1	18844.8	11596.7	17628.6	23754.5	15139.5	70565.7	79789.8	106766	55985.8	687327	851850	2710795	2403169	55966.5	56847.6
C13-2	Alanine/Sarcosine	90.0465	0	0	0	0	0	0	0	3864.01	0	0	21310.5	31633.6	207226	188793	0	0
C12	Valine	116.071	64715.7	62706.4	22816.1	59109.8	23779.5	41030.1	202438	136251	199016	156022	831005	1152778	8730006	7518222	93563.7	132685
C13-1	Valine	117.075	4345.09	4390.1	3911.94	4293.6	4070.74	0	36311.8	29904.1	67389.8	34118.2	582776	773570	4704466	4025173	39697.5	41271.8
C13-2	Valine	118.078	0	0	4145.58	0	0	0	1612.39	4218.57	2551.83	6648.2	92888.8	93315.9	954239	870230	0	1391.7
C12	Serine	104.035	207960	256025	59354.9	39623.1	56628.3	75043.9	311029	302044	197981	169012	2377832	2757818	10077220	8912563	193550	200271
C13-1	Serine	105.038	7650.05	3667.97	0	0	0	0	12462.4	8498.57	15349.1	10475.2	679610	834439	2959878	2674152	6689.4	8714.13
C13-2	Serine	106.042	0	0	3122.71	0	0	0	0	0	0	0	16367.8	36545	258358	240499	0	0
C12	Leucine/Isoleucine	130.087	31117	88780.2	13222.9	23722.8	9327.75	16289.2	383748	315801	501668	314401	2931842	4792547	27047950	20110530	405022	237960
C13-1	Leucine/Isoleucine	131.091	65177.6	66666	58824.3	73952.3	59486.4	68894.1	395881	361111	575732	513175	3021567	4242906	17963770	14085340	517740	458951
C13-2	Leucine/Isoleucine	132.094	2464.95	0	46254.4	3501.78	39786.7	0	62237	48044.8	126008	103260	1136359	1675033	5767224	4642918	109940	65353.8
C13-3	Leucine/Isoleucine	133.097	0	0	1386.43	0	0	0	3143.49	0	5236.64	1401.87	205608	282817	1181453	848768	0	1023.28
C13-4	Leucine/Isoleucine	134.101	0	0	0	0	0	0	0	0	0	0	3754.28	2508.95	92195.5	51316.7	0	0
C12	Homoserine/Threonine	118.051	68360.8	70533.7	21469.9	26909.5	31292.8	28731.8	133826	161333	173472	171578	1595268	1841145	3262082	2880060	123346	132294
C13-1	Homoserine/Threonine	119.054	1488.84	0	0	0	3642.81	5596.3	12059.4	3831.81	41222.5	36871.2	811417	982813	1639707	1300033	21293.6	11682.6
C13-2	Homoserine/Threonine	120.057	0	0	0	0	0	0	0	0	5358.72	1899.73	208164	184550	276961	264386	0	1357.12
C12	Glutamate	146.046	6088374	9043198	4662444	5738319	6004079	7108315	10237870	10158120	9370444	9098948	24031190	24340430	31841210	36030540	15685460	12774590
C13-1	Glutamate	147.049	2464032	3916494	2321466	2261623	2141232	3333704	5950557	4791072	5404774	5800277	16494980	17873450	19381200	17627910	7452811	7197012
C13-2	Glutamate	148.052	525517	699388	363896	436587	458720	493103	1478985	1222230	1368337	1256076	5520346	5821059	6124167	6781514	1795006	1500205
C13-3	Glutamate	149.056	67373.6	92063.1	16396.8	34084.3	52250.2	67511.1	199923	178754	188077	136837	1115772	1220369	1381383	1289017	207516	156368
C13-4	Glutamate	150.059	7699.73	11107.4	0	2512.45	4178.21	7229.66	8306.57	12350.2	7493.51	4679.88	164465	195379	274843	200778	11132.2	3253.45
C12	Glutamine	145.062	174652	229438	109058	106364	62018.9	80633	219358	217723	97759.4	70772.3	224594	289830	982001	826803	426377	455385
C13-1	Glutamine	146.065	37696.3	23756.3	16140.4	16110	13192.8	25480.1	51782.9	60354.3	30853.5	13671.5	137825	173548	478500	371633	153896	129867
C12	Lysine	145.098	0	3690.38	0	0	1801.86	1621.47	0	17127.5	4278.77	10743.1	56781.2	85821.4	1823940	1578925	3031.87	0
C13-1	Lysine	146.102	0	0	0	0	0	0	3558.56	0	0	0	61087.4	72670.4	1342234	1251182	0	0
C13-2	Lysine	147.105	0	0	0	0	0	0	0	0	0	0	3782.11	21527.7	643109	545404	0	0
C13-3	Lysine	148.108	0	0	0	0	819.565	0	0	0	0	0	0	0	149707	182732	0	4179.91
C12	Sedoheptulose 1/7-phosphate	289.033	260039	324191	908921	1018729	934442	1335363	555174	702036	1940501	1494468	784943	1017333	4425434	3298061	1767613	1489342
C13-1	Sedoheptulose 1/7-phosphate	290.036	63855.5	87396.5	142528	206428	119411	252738	209822	126888	502660	341017	458979	714911	2431236	1835814	1124235	880931
C12	Glucose 6-phosphate	259.022	3093626	4079088	4180016	4784437	4441183	6487194	4712030	4007138	8425375	5922380	5170266	5819930	21718240	13795280	8350128	6455587
C13-1	Glucose 6-phosphate	260.026	873842	1276544	1335364	1729500	1220376	1799173	2258032	1651197	2790926	2128777	3397015	4300290	8913006	6200798	5118655	4174054
C12	D-Gluconate	195.051	5881174	7251163	6602490	8362650	2173792	2931200	4092816	3172132	12745680	9610511	14283370	24399940	3152384	2419853	9336688	7487359
C13-1	D-Gluconate	196.055	621004	512614	667444	723330	722467	629253	580380	672661	559232	596425	578920	973988	196514	383556	693876	573636
C12	D-Glyceraldehdye 3-phosphate	168.991	74246	81627.1	91068.6	165199	59155.9	121440	168303	116530	1940514	1336794	7568854	11899930	1192411	780798	397442	355570
C13-1	D-Glyceraldehdye 3-phosphate	169.994	1591.33	1715.87	4983.03	3719.14	0	0	0	0	122261	94891.1	2433438	3276707	95830.2	45995.1	35374.7	29350.9
C12	Glycerone phosphate	168.991	69986.3	81128.5	85594.2	139605	53254	110464	165507	94172.7	1929754	1330169	7236205	11477090	1186691	778435	396587	354913
C13-1	Glycerone phosphate	169.994	0	1715.87	4983.03	0	0	0	0	0	118489	90454.5	2213713	3151192	95830.2	43704.5	31491.6	25208.2
C12	sn-Glycerol 3-phosphate	171.006	395494500	563956400	713653900	924571400	496331400	753293700	680941800	544345900	608410000	429803200	635327600	890947900	894143100	630038100	766791000	615145200
C13-1	sn-Glycerol 3-phosphate	172.01	12066840	16911640	20734650	27449390	14981770	22575440	20597300	16110420	17509110	12468330	19163580	26253570	26771580	18684550	23821990	18619630
C13-2	sn-Glycerol 3-phosphate	173.011	5187560	6383056	7988434	10289820	6129676	8298818	7829520	5993214	7162776	5370555	7197700	10025270	10252770	7192129	8526662	7617376
C12	Aspartate	132.03	4825592	6131612	5461322	11188150	4074964	7374506	14289550	11317700	8949838	6428171	11904870	25465960	67002700	46457830	7564114	6039148
C13-1	Aspartate	133.034	683297	1005845	956855	1570755	553902	928619	3014091	2357549	2351347	1676689	5076572	8136556	22820440	16021190	2324493	1795568
C13-2	Aspartate	135.041	9366.44	5775.31	0	1358.23	7177.1	1386.27	1548.39	7371.95	4661.86	4017.96	59932.9	87026.1	291309	200616	4333.56	2455.14
C13-3	Aspartate	134.037	26129.3	48334.6	48849.3	56406.2	10656.9	30617.8	242904	174639	215794	152642	787058	1112645	2867879	2186017	254184	176848
C12	Arginine	173.104	317787	359922	376061	419458	213822	314963	768859	676904	569563	509707	218514	294663	96129.6	82696.7	225708	163311
C13-1	Arginine	174.107	95569.1	129257	135399	174684	74755.3	90239	479537	392908	307144	267070	143760	141918	31675.2	25670.6	70576.6	69757.3
C13-2	Arginine	175.111	7217.22	9413.84	13112	15668.4	1557.46	10866.2	90758.8	116723	64528.6	56305.1	13515.1	20782.5	0	3812.91	9605.87	6131.73
C12	Glutathione	306.076	323951	323987	623590	1384739	217582	914990	1227774	1199721	737072	477253	5175574	8801945	8047357	6155602	1080304	800670
C13-1	Glutathione	307.079	10876.3	8202.8	23696.9	78833.9	22350.4	23109.1	153200	118915	52438.6	21445.5	7193168	11940370	11557770	8919595	521355	271316
C13-2	Glutathione	308.083	0	1989.17	2223.08	29055.7	0	4079.95	94340.9	67454.7	11824.5	1569.23	5566642	9646040	9671644	7601558	301089	111154
C13-3	Glutathione	309.087	1621.59	1534.68	0	4711.96	0	0	33841.6	17733.8	2121.71	0	2825710	5137301	5806637	4444238	40337.2	20280
C13-4	Glutathione	310.089	2346.57	0	1276.98	1884.29	2200.37	0	2093.64	4118.16	2161.24	0	731026	1438158	2073813	1458887	2914.41	2132.16
C13-5	Glutathione	311.092	1931.03	0	0	0	0	0	0	0	0	0	132283	281243	523231	326322	1997.81	0
C12	Vanillin	151.04	25169810	32484790	18283820	22553930	28226420	35711950	37300840	30958400	25553900	20670070	24615470	31345030	25393870	20065540	19378590	16422180
C13-1	Vanillin	152.043	1774930	2541582	1304456	1662619	2161808	2885544	2949594	2335912	1869080	1440936	1822294	2366828	1830902	1381077	1390219	1106756
C12	Glutathione disulfide	611.145	411834	597177	481601	580099	197358	350854	838104	649718	1446014	1198469	1967329	2722552	2038309	1538964	3059526	2431434
C13-1	Glutathione disulfide	612.149	1367924	1988009	1477882	1974594	884937	1250079	3520598	2663339	4929488	3590996	7939684	11311570	8547428	6582572	8900851	7399185
C13-2	Glutathione disulfide	613.152	2244401	2937574	2110349	2914680	1468610	1973569	6369500	4809996	6699918	5210127	13938980	19642290	15305560	12409720	11510950	9901271
C13-3	Glutathione disulfide	614.155	2063112	2850928	1902989	2397184	1503379	2020069	6476618	5203598	5554092	4376686	15633220	21379250	18366940	14356730	9420511	7927482
C13-4	Glutathione disulfide	615.159	1498637	1897636	1149881	1455952	1197856	1563386	4632860	3693099	3416020	2743317	12245720	16800240	15252640	12283000	5901595	4713842
C13-5	Glutathione disulfide	616.162	788421	1104041	560138	678712	683670	925583	2519646	2103425	1536848	1129057	7762288	10791240	10199480	8434323	2456770	1990690
C13-6	Glutathione disulfide	617.165	313799	440782	178813	215253	335028	457437	941837	817146	615408	400241	3713795	5017526	5579960	4353673	842533	658640
C13-7	Glutathione disulfide	618.168	60034.8	165686	32194.9	32868.2	90094.4	150870	284033	217663	107306	85116.3	1212179	1682958	2274579	1843224	181685	142965
C12	Ophthalmate	288.12	11808.3	27047.3	37029.6	51762	14848.1	31215.5	81098.3	57456.9	285069	212191	411602	620935	1214828	840905	395022	292010
C13-1	Ophthalmate	289.123	40146.4	39641.6	52573.6	33711.8	37191.3	19972.8	209686	123356	448878	298855	846650	1184068	2226254	1622909	649858	467561
C13-2	Ophthalmate	290.126	40180.6	32224.4	47959.7	61549.4	61399	61643	130256	116277	237025	187074	586159	844976	1735872	1277112	364745	262608
C13-3	Ophthalmate	291.13	6260.74	3502.95	5560.02	8740.69	7779.3	13448.7	38815.1	28586.6	103112	38834.6	342585	454783	1077309	826942	150959	105644
C12	Glycerone phosphate	168.991	192083	285338	207512	296341	160547	256880	327005	246139	2914014	2139563	10023550	15350400	1928762	1385366	860397	781305
C13-1	Glycerone phosphate	169.994	0	1715.87	4983.03	0	0	0	0	0	122261	94891.1	2271098	3642784	95830.2	45995.1	31491.6	25208.2
C12	3-Phosphoserine	184.001	3760.12	3578.59	13152	7911.8	0	4101.77	12250.3	22308.1	7792.75	9146.59	1712258	2639936	33090680	23639160	100141	5729.34
C13-1	3-Phosphoserine	185.006	138580	156319	110293	131992	151828	209424	153560	124514	173552	191922	374202	714406	9050254	6526548	147224	187181
C13-2	3-Phosphoserine	186.008	0	0	0	0	0	0	0	0	0	0	6093.4	21047	1069252	671591	0	0
C12	2-Dehydro-D-gluconate	193.035	753477	996300	555288	790618	229932	362404	440359	336658	1326821	982552	1672763	2504956	761982	575536	1392727	1089478
C13-1	2-Dehydro-D-gluconate	194.039	45987.7	98493.3	29933.2	69049.9	26268.8	52923.1	119726	70673.4	205071	142784	362744	464458	233318	134419	393393	287520
C12	Trehalose/Sucrose/Cellobiose	341.109	674749	666755	134308	189595	75259.6	117420	613965	382196	1010739	833183	632914	859899	141840	120542	280245	247821
C12	Succinate/Methylmalonate	117.019	9525670	11938880	8482118	12731240	16574690	17692350	12612470	8234836	11685590	9815305	12801320	16803840	18085320	12641470	12255570	9936978
C12	Tyrosine	180.066	413362	530812	416520	575537	292862	449792	848328	726365	616574	503982	505667	792915	1534840	1198408	660517	556077
C12	Homocysteic acid	182.013	1243.83	0	4337.18	0	0	1429.42	8629.02	3620.87	54480.9	35497.1	388789	588801	178158	104530	248908	182923
C12	Allantoin	157.036	790658	911180	993876	1120848	801301	1012032	1647476	1384534	1033064	957122	817744	1195700	1111363	940062	1362755	1200620
